# Supplementary material for: Recognition of 8-Oxo-2′-deoxyguanosine in DNA Using the Triphosphate of 2′-Deoxycytidine Connecting the 1,3-Diazaphenoxazine Unit, dCdapTP
Source: Molecules. 2024 May 11;29(10):2270. doi: 10.3390/molecules29102270 (PMC11123937; doi:10.3390/molecules29102270)
Supplement: Supplementary file 1 [file molecules-29-02270-s001.zip]

Archive with 1 entries (1 files):
- molecules-2992705-supplementary.pdf
